# Supplementary material for: In Vitro Influence of a Chemically Characterized Hippophae rhamnoides L. Fruit Extract on Healthy and Constipated Human Gut Microbiota Functionality and Aquaporin-3 Expression
Source: Foods. 2025 Nov 6;14(21):3800. doi: 10.3390/foods14213800 (PMC12607761; doi:10.3390/foods14213800)
Supplement: Supplementary file 1 [file foods-14-03800-s001.zip]

Archive with 1 entries (1 files):
- foods-3921155-supplementary.pptx
